# Supplementary material for: A geospatial analysis of local intermediate snail host distributions provides insight into schistosomiasis risk within under-sampled areas of southern Lake Malawi
Source: Parasit Vectors. 2024 Jun 27;17:272. doi: 10.1186/s13071-024-06353-y (PMC11209974; doi:10.1186/s13071-024-06353-y)
Supplement: Supplementary file 1 — Additional file 1. Dataset. [file 13071_2024_6353_MOESM1_ESM.xls]

## Sheet: Snaildistributionnewdata
Additional file 1: Dataset
Primary dataset: Al-Harbi et al. 2019 [1] and Kayuni et al. 2020 [2] which this secondary analysis is based on, was originally collected malacological surveys between 2017-2019.
	Site Code	Lat	Long	Biomphalaria	Bulinus	Forskali	Lymnea		Site	C 1	US	PPM	PH
2017	RM1	-14.3692	35.1763	2	18				lake	32.2	277	139	8.4
2017	RM2	-14.3663	35.1749		29				lake	24.8	280	142	8.29
2017	RM3	-14.3608	35.17		50				lake	24	287	143	8.33
2017	RM4	-14.2804	35.1059		0				lake	32.7	313	152	8.77
2017	RM5	-14.2829	35.1084		2				LAKE	35.1	335	165	8.75
2017	RM6	-14.2775	35.1042		1				lake	33.2	335	168	8.9
2017	RM7	-14.3712	35.1827		2				lake	21.5	312	156	8.47
2017	RM8	-14.0726	34.9204						lake	29.2	270	135	8.52
2017	RM9	-14.1735	34.9991		19				lake	30.2	260	130	8.78
2017	RM10	-14.321	35.1307						canal	29.6	426	214	7.66
2017	RM11	-14.3117	35.1355		50				canal	27.5	328	164	8.24
2017	RM12	-14.3936	35.221	50	13				lake	31.9	333	166	7.95
2017	RM13	-14.392	35.222						lake	29.9	277	141	8.28
2017	RM14	-14.3909	35.22		1				lake	31.5	278	137	8.41
2017	M15	-14.6267	35.1809						lake	35.7	293	147	8.65		Out of Mangochi destrict
2017	M16	-15.2871	35.3906						river	30.7	42	21	7.66
2017	M17	-15.3791	35.3312						rivwe	24.9	45	22	7.5
2017	M18	-15.4056	35.3109				1		river	29.3	133	68	7.63
2017	M19	-15.546	35.188		6		1		river	25.9	270	136	7.04
2018	M20	-15.8078	35.0048						river	25	645	327	7.5
2018	RM1	-14.3692	35.1763		35				Lake	25.3	341	170.3	8.13
2018	RM2	-14.3663	35.1749		150				Lake	24	285	143	8.62
2018	RM3	-14.3608	35.17		50				Lake	22.6	308	154.3	8.26
2018	RM4	-14.2804	35.1059		0				Lake	26.2	276	138	9.05
2018	RM5	-14.2829	35.1084		300				Lake	26.3	708	353.3	8.24
2018	RM6	-14.2775	35.1042	1	14		1		Lake	28.1	286	143	9.66
2018	RM7	-14.3712	35.1827		250	7			Lake	28.1	280	145	8.47
2018	RM8	-14.0726	34.9204		7				Lake	28.3	274	136.3	9.03
2018	RM9	-14.1735	34.9991		1				Lake	27.9	262	131.3	9.2
2018	RM10	-14.321	35.1307	20					Stream	26.8	365	182.3	8.3
2018	RM11	-14.3117	35.1355		8	1	1		Stream	24.6	269	135.67	7.85
2018	RM12	-14.3936	35.221	23	5				Lake	25.6	294	146.6	8.61
2018	RM13	-14.392	35.222	0	0				Lake					NA
2018	RM14	-14.3909	35.22		1				Lake	26.3	279	414	9.09
2018	M15	-14.3925	35.2226		150				Pond	32	309	155	9.34
2018	M16	-14.4498	35.2402	4	10				Lake	24.4	275	137.67	8.45
2018	M17	-14.436	35.2384		2				Lake	23.9	274	136.67	8.69
2018	M18	-14.4271	35.2335	1	6		2		Lake	23.8	274	136.67	8.67
2018	M19	-14.4133	35.249		25				Lake	24.2	271	135.67	8.65
2018	M20	-14.4152	35.2295		1				Lake	25.8	277	138	8.46
2018	M21	-14.4125	35.2261		1				Lake	26.6	343	171	7.68
2018	M22	-14.3981	35.2206		1				Lake	26.1	283	138.33	8.24
2018	M23	-14.4227	35.2318		100	1			Pond	26.5	285	142.33	8.53
2018	M24	-14.4069	35.2046		0				Stream	27.6	525	262.67	8.47
2018	M25	-14.372	35.189	0	100				Pond	22.2	649	325	7.77
2018	M26	-14.3849	35.2209	0	0				Lake	24.5	266	133	8.95
2018	M27	-14.3719	35.185	0	200				Pond	24.1	314	157	7.72
2018	M28	-14.3737	35.1945		1				Lake	27.2	289	144.5	7.98
2018	M29	-14.375	35.1962		50				Lake	27.5	288	143	8.7
2018	M30	-14.3796	35.2024		3				Lake	27.5	287	147	7.88
2018	M31	-14.3807	35.2039		150				Pond	28.2	368	185	8.3
2018	M32	-14.3862	35.214		30				Lake	31.4	267	133	9.47
2018	M33	-14.2958	35.1118		30				Lake	25.4	474	234	8.49
2018	M34	-14.2968	35.1116		3				Stream	25.9	920	460	7.7
2018	M35	-14.2983	35.1114		14				Stream	29	483	240	8.06
2018	M36	-14.3137	35.1417	18	5				Stream	22.9	449	224	8.62
2018	M37	-14.3157	35.1403	2	0				Stream	23.8	437	219.5	8.75
2018	M38	-14.3203	35.1361	5	0				Stream	26.7	326	180.1	8.37
2018	M39	-14.3253	35.1264	0	3				Fish farm					NA
2018	M40	-14.3307	35.1274	0	4				Fish Farm					NA
2018	M41	-14.3134	35.1445	21	6				Stream	23.9	471	238	8.01
2018	M42	-14.3144	35.1438	1	5				Lake	24.2	274	135.5	8.6
2018	M43	-14.0218	34.8495	0	2				Lake	28.9	271	135	8.87
2019	1	-14.4493	35.2387	5	5				River	23.1	314	157	8.36
2019	2	-14.3691	35.1762	1	300				Lake	25.6	380	190	8.59
2019	3	-14.4341	35.2333	29	36				River	25.6	362	187	8.6
2019	4	-14.4199	35.2201	0	2				River	27.2	315	158	8.57
2019	5	-14.4194	35.2339	7	161				River	27.7	312	155	8.57
2019	6	-14.4211	35.2121	0	9				stream	26.1	274	138	8.41
2019	7	-14.3289	35.144	1	0				river	24.1	348	171	8.54
2019	8	-14.3572	35.1698	0	29				Lake	25.2	358	213	8.46
2019	9	-14.3955	35.2257	5	13				lake	25.8	442	244	8.43
2019	10	-14.2964	35.2565	3	25				Lake	25.6	448	221	7.79
2019	11	-14.3456	35.2904	0	72				lake	25.6	947	472	7.42
2019	12	-14.375	35.2822	0	22				lake	23	1059	53	7.3
2019	13	-14.3937	35.2751	0	30				lake	26	324	162	8.3
2019	14	-14.4114	35.2549	0	202				lake	26	227	138	8.7
2019	15	-14.3191	35.2691	0	7				lake	21.6	466	232	7.49
2019	16	-14.3149	35.267	1	10				lake	21.1	458	240	7.48
2019	17	-14.4438	35.3062	0	20				pond	22.6	471	233	8.2
2019	18	-14.3865	35.3114	0	0				river	22.8	446	256	8.7
2019	19	-14.4574	35.273	0	8				river	22.6	587	293	7.43
2019	20	-14.4709	35.2745	0	5				river	24.2	1187	595	7.59
2019	21	-14.4633	35.273	0	12				river	25.5	1180	596	7.59
2019	22	-14.4709	35.2802	0	50				river	25.5	559	278	7.6
References
[1]	Alharbi MH, Condemine C, Christiansen R, LaCourse EJ, Makaula P, Stanton MC, et al. Biomphalaria pfeifferi snails and intestinal schistosomiasis, Lake Malawi, Africa, 2017-2018, Emerg. Infect. Dis., vol. 25, no. 3, pp. 613–615, 2019 doi: 10.3201/eid2503.181601.
[2]	Kayuni SA, O’Ferrall AM, Baxter H, Hesketh J, Mainga B, Lally D, et al. An outbreak of intestinal schistosomiasis, alongside increasing urogenital schistosomiasis prevalence, in primary school children on the shoreline of Lake Malawi, Mangochi District, Malawi, Infect. Dis. Poverty, vol. 9, no. 1, 2020 doi: 10.1186/s40249-020-00736-w.
